# Supplementary material for: DNA Copy Number Analysis in Gastrointestinal Stromal Tumors Using Gene Expression Microarrays
Source: Cancer Inform. 2008 Mar 27;6:59–75. doi: 10.4137/cin.s387 (PMC2623304; doi:10.4137/cin.s387)
Supplement: Supplementary file 1 [file cin-6-0059-s1.xls]

## Sheet: Sheet1
GAINS						Also seen in
Chromosome	GIST159	GIST171	GIST198	GIST199	GIST204	Conventional CGH*	BAC arrays	100K Mapping
1	1p36 1q12 1q21 1q22 1q23 1q24 1q25 1q31 1q32 1q41 1q42 1q43 1q44	1p36 1q12 1q21 1q22 1q23 1q31 1q42	1p31 1p32 1p33 1p34 1p36 1q21 1q22 1q23 1q31 1q32 1q42 1q43 1q44	1q12 1q21 1q22 1q23 1q24 1q25 1q32 1q42 1q43 1q44	1p11 1p12 1p13 1p21 1p22 1p31 1p32 1p33 1p34 1p35 1p36 1pter 1q12 1q21 1q22 1q23 1q24 1q25 1q31 1q32 1q41 1q42 1q43 1q44 1qter	1p 1p32-pter 1q 1q11-24 1q11-31 1q32-qter
2	2p13 2p14 2p15 2p16 2p21 2p22 2p23 2p24 2q14 2q21 2q24 2q31 2q32 2q33 2q34 2q35	2q23	2p16 2p21 2p24 2p25 2q11 2q12 2q21 2q24 2q31 2q32 2q33 2q37	2p13 2p14 2p15 2p16 2p21 2p22 2p23 2p24 2p25 2pter 2q21 2q31 2q32 2q33 2q34 2q37	2p11 2p14 2p15 2p16 2p21 2p22 2p23 2p24 2q11 2q14 2q21 2q22 2q23 2q24 2q31 2q32 2q33 2q34 2q37	2p14-pter 2pter-q13 2q 2q22-qter 2q34-q37
3	3p11 3p12 3p13 3p14 3p21 3p22 3p24 3p25 3q13 3q21 3q22 3q23 3q24 3q25 3q26 3q27 3q28 3q29 3qter	3p21 3q13 3q21 3q22 3q25 3q29	3p21 3q12 3q13 3q21 3q22 3q23 3q24 3q25	3p21 3p22 3p25 3q11 3q12 3q13 3q21 3q22 3q23 3q24 3q25 3q28 3q29 3qter		3 3p14-p22 3p22-pter 3q 3q26-29	3q26-27
4	4p12 4p14 4p16 4pter 4q11 4q12 4q13 4q21 4q22 4q23 4q25 4q27 4q28 4q31 4q32 4q35	4p12 4p14	4p12 4p14 4p15 4q22	4p14 4p15 4p16 4q12 4q13 4q21 4q22 4q23 4q26 4q27 4q28 4q34 4q35	4p12 4p13 4p14 4p15 4p16 4q13 4q21 4q22 4q24 4q25 4q26 4q27 4q28 4q31	4 4p 4p15-pter 4q
5	5p11 5p12 5p13 5p14 5p15 5q11 5q12 5q13 5q14 5q23 5q31 5q32 5q33 5q34 5q35	5p13 5p15 5q14 5q31	5p13 5p14 5p15 5q11 5q12 5q13 5q14 5q15 5q21 5q22 5q23 5q31 5q32 5q33 5q34 5q35 5qter	5p11 5p12 5p13 5p14 5q35	5p11 5p12 5p13 5p14 5p15 5q11 5q12 5q13 5q14 5q15 5q21 5q22 5q23 5q31 5q31-5q32 5q32 5q33 5q34 5q35 5qter	5 5p 5p14-pter 5q 5q22-qter 5q32-qter
6	6p12 6p21 6p22 6p23 6p24 6p25 6pter 6q12 6q13 6q14 6q15 6q16 6q21 6q22 6q23 6q24 6q25 6q26	6p21 6p22 6p25 6q13 6q16 6q25 6q26 6q27	6p11 6p12 6p21 6p22 6p23 6p25 6q12 6q13 6q14 6q15 6q16 6q21 6q25 6q26 6q27	6p12 6p21 6p22 6p24 6p25 6q12 6q13 6q14 6q15 6q16 6q23 6q25 6q26 6q27	6p11 6p12 6p21 6p22 6p23 6p24 6p25 6q12 6q13 6q14 6q15 6q16 6q21 6q22 6q23 6q24 6q25 6q26 6q27	6p
7	7p11 7p12 7p13 7p14 7p14-cen 7p15 7p21 7p22 7q11 7q21 7q22 7q31 7q32 7q33 7q34 7q35 7q36 7qter	7p12 7p15 7q36	7p11 7p12 7p13 7p14 7p15 7p21 7q21 7q22 7q31 7q32 7q33 7q34 7q35 7q36	7p11 7p12 7p13 7p14 7p14-cen 7p15 7p21 7p22 7q11 7q21 7q22 7q31 7q32 7q33 7q34 7q35 7q36 7qter	7p11 7p14 7p15 7p21 7q11 7q21 7q22 7q31 7q32 7q33 7q34 7q35 7q36	7 7p 7q
8	8p11 8p12 8p21 8p22 8q11 8q12 8q21 8q22 8q24 8qter		8p11 8p21 8p22 8p23 8q21 8q23 8q24	8q13 8q21 8q22 8q24	8p11 8p12 8p21 8p22 8p23 8q11 8q12 8q13 8q21 8q22 8q23 8q24	8 8p12-pter 8q 8q22-qter 8q23-qter
9	9p21 9q12 9q13 9q21 9q22 9q31 9q33 9q34	9p24 9q13 9q22		9p24 9q12 9q13 9q22 9q31 9q34	9p11 9p12 9p21 9p22 9q13 9q21 9q22 9q31	9p 9q 9q32-qter
10	10p11 10p13 10p14 10p15 10pter 10q11 10q21 10q22 10q23 10q24 10q25 10q26	10p13 10p14 10p15 10q24	10p13 10p14 10p15	10q21 10q22 10q23 10q26	10p11 10p12 10p13 10p14 10p15 10pter 10q11 10q21 10q22 10q23 10q24 10q25 10q26	10p 10q
11	11q11 11q12 11q13 11q14 11q21 11q22 11q23 11q24 11q25	11p15 11q11 11q12 11q13 11q23 11q24	11p14 11p15 11q11 11q12 11q13 11q14 11q23 11q24	11p11 11p15 11q11 11q12 11q13 11q14 11q22 11q23 11q24 11q25	11p15	11 11q 11q14-q22
12	12q 12q22 12q23 12q24	12q12 12q13 12q14 12q21 12q22 12q23	12p11 12p12 12p13 12q24	12q12 12q13 12q14 12q22 12q23 12q24	12p11 12p12 12p13 12pter 12q 12q11 12q12 12q13 12q14 12q15 12q21 12q22 12q23 12q24 12qter	12 12q 12q14-qter 12q22-qter
13		13q34			13q12 13q13 13q14 13q21 13q22	13
14		14q11	14q12 14q13
15					15q11 15q13 15q14 15q15 15q21
16	16p11 16p12 16p13 16pter 16q11 16q12 16q21 16q22 16q23	16p13	16p13	16p12 16p13 16pter 16q21 16q22 16q23	16p11 16p12 16p13 16q11 16q12 16q21 16q22 16q23 16q24	16 16p 16q
17	17p11 17p13 17q11 17q12 17q21 17q22 17q23 17q24 17qter	17p13 17q22 17q23 17q24	17p13 17q11 17q12 17q21 17q22 17q23	17p13 17q12 17q21 17q22 17q23 17q24	17p13 17q11 17q12 17q21 17q24	17 17q 17q21-q25 17q22-qter
18	18p11 18q11 18q12 18q21		18p11 18pter 18q11 18q12 18q21 18q22 18q23	18p11	18p11 18pter 18q11 18q12 18q21	18 18p 18q
19	19p12 19p13 19q 19q13	19p13 19q13	19q12 19q13	19p13 19q 19q11 19q12 19q13	19p12 19p13 19q13	19 19p 19pter-q13.2
20	20p11 20p12 20p13 20pter 20q11 20q12 20q13	20q12 20q13	20q11 20q12 20q13	20p11 20p12 20p13 20pter 20q11 20q12 20q13	20p12 20p13 20pter 20q12 20q13	20 20p 20q 20q13.2-qter
21			21q21 21q22		21q21	21
22			22q13
y			yp11
LOSSES						Also seen in
Chromosome\GIST	159	171	198	199	204	Conventional CGH	BAC arrays	100K Mapping
1	1p11 1p12 1p13 1p21 1p31 1p32 1p33 1p34 1p35 1p36 1pter 1q31 1q32	1p36	1p13 1p21	1p11 1p13 1p21 1p31 1p32 1p33 1p34 1p35 1p36 1pter 1q21 1q32	1p13 1p31 1p32 1p33 1p34 1p35 1p36 1pter 1q22 1q24 1q25 1q32 1q41 1q42	1p 1p11-p32 1p31.2-pter 1p34.3-pter 1p35-pter 1cen-p31 1q32-qter	1p36.2-36.3
2	2q21				2p11 2p12 2p14 2p21 2p22 2p23 2p24 2q11 2q37	2 2p 2p13-pter 2p22-pter 2q 2q31-qter
3	3q13 3q21		3p14 3p21 3p23 3p24 3p25 3p26	3q21	3p12 3p13 3p14 3p21 3p22 3p23 3p24 3p25 3p26 3q13 3q21 3q22 3q23 3q24 3q26 3q27 3q28 3q29 3qter	3p 3cen-p21 3pter-q13
4					4p16	4 4p 4q 4q27-q34
5				5q23 5q31 5q32 5q33 5q34 5q35		5p14.3-pter
6					6p21	6 6q 6q14-qter 6q25-qter	6q12
7					7p12 7p13 7p14 7p15 7p22 7q11 7q22	7p 7p11-p15 7p15-p22 7q32-qter
8				8p12 8p21 8p22 8p23	8q24	8 8p 8p21-pter 8p22-pter
9			9p12 9p13 9p23 9p24 9q13 9q21 9q22 9q31 9q33 9q34		9p12 9p13 9p21 9p22 9pter 9q12 9q31 9q32 9q33 9q34	9 9p 9p21.2-pter 9pter-q21 9pter-q31 9pter-q34 9q	9p13-pter
10			10q11 10q21 10q22 10q23 10q24 10q25		10q23 10q24	10 10p 10p15-q22 10pter-q22 10q
11	11p11 11p12 11p13 11p14 11p15				11p11 11p12 11p13 11p15 11q11 11q12 11q13 11q14 11q23 11q24 11q25	11 11p 11q14-qter
12	12p11 12p13 12q11 12q12 12q13 12q14 12q15 12q21 12q24			12p 12p12 12p13 12q11 12q12 12q13 12q14	12q23 12q24	12 12p 12pter-q22 12q15-qter
13	13q12 13q14 13q31 13q32 13q34		13q12 13q14 13q31 13q32 13q34	13q12 13q14 13q31 13q32 13q34	13q12 13q14 13q34	13 13q 13q13-qter 13q21-qter	13q33.3-q34
14	14q11 14q12 14q13 14q22 14q23 14q24 14q31 14q32		14q 14q11 14q12 14q13 14q23 14q24 14q31 14q32	14q11 14q12 14q21 14q23 14q24 14q31 14q32 14qter	14q 14q11 14q12 14q13 14q21 14q23 14q24 14q31 14q32 14qter	14 14cen-q23 14q11-q13 14q11-q21 14q13-qter 14q21-q32 14q23-qter	14
15	15q 15q11 15q13 15q14 15q15 15q21 15q22 15q23 15q24 15q25 15q26 15qter		15q13 15q14 15q15 15q21 15q22 15q23 15q24 15q25 15q26 15qter	15q 15q11 15q13 15q14 15q15 15q21 15q22 15q23 15q24 15q25 15q26	15q11 15q14 15q15 15q21 15q22 15q23 15q24 15q25 15q26 15qter	15 15q15-qter 15q21-qter	15
16					16p11 16p12 16p13 16q13 16q22 16q24
17	17p13 17q11 17q12 17q21 17q22 17q23 17q24			17p13 17q11 17q12 17q21 17q22 17q23 17q24	17p11 17p13 17q11 17q12 17q21 17q22 17q23 17q24 17q25 17qter	17p
18	18q11			18q11 18q12 18q22 18q23	18q23	18 18p 18q 18q11-q23
19			19q 19q13 19qter		19p12 19p13 19q 19q13 19qter	19q 19q13.2-qter 19q13.3-qter
20	20p11 20q11 20q12 20q13		20p11 20p12		20p11 20p13 20q12 20q13
21	21q22			21q22	21q22	21
22	22q 22q11 22q12 22q13 22qter			22q 22q11 22q12 22q13	22q 22q11 22q12 22q13 22qter	22 22q12-qter 22q13	22
X	xp11	xp11	xp11			x
